# Supplementary material for: Mining the A.E. Watkins Wheat Landrace Collection for Variation in Starch Digestibility Using a New High-Throughput Assay
Source: Foods. 2023 Jan 6;12(2):266. doi: 10.3390/foods12020266 (PMC9858048; doi:10.3390/foods12020266)
Supplement: Supplementary file 1 [file foods-12-00266-s001.zip]

Archive with 1 entries (1 files):
- foods-2070158-supplementary.pdf
